# Supplementary material for: Embryos are largely understudied in a representative sample of journals in conservation physiology
Source: Conserv Physiol. 2026 Feb 18;14(1):coag006. doi: 10.1093/conphys/coag006 (PMC12916238; doi:10.1093/conphys/coag006)
Supplement: Web_Material_coag006 [file web_material_coag006.zip]

Archive with 1 entries (1 files):
- Pottier_et_al_Con_Phys_supplementary_materials_revision_2.pdf
